# Supplementary material for: Crispr-SGRU: Prediction of CRISPR/Cas9 Off-Target Activities with Mismatches and Indels Using Stacked BiGRU
Source: Int J Mol Sci. 2024 Oct 11;25(20):10945. doi: 10.3390/ijms252010945 (PMC11507390; doi:10.3390/ijms252010945)
Supplement: Supplementary file 1 [file ijms-25-10945-s001.zip]

Archive with 1 entries (1 files):
- ijms-3225323-supplementary.pdf
